# Supplementary material for: Executive Functions of Adults with Binge-Eating Disorder: The Role of Weight Status and Psychopathology
Source: Brain Sci. 2021 Dec 22;12(1):6. doi: 10.3390/brainsci12010006 (PMC8773845; doi:10.3390/brainsci12010006)
Supplement: Supplementary file 1 [file brainsci-12-00006-s001.zip]

Archive with 1 entries (1 files):
- brainsci-1464803-supplementary.pdf
